# Supplementary material for: The Paradoxical Effect of Cannabis Use on Cognition in Chronic Psychotic Disorders
Source: Pathophysiology. 2026 Jan 27;33(1):11. doi: 10.3390/pathophysiology33010011 (PMC12921724; doi:10.3390/pathophysiology33010011)
Supplement: Supplementary file 1 [file pathophysiology-33-00011-s001.zip]

Archive with 2 entries (2 files):
- Supplementary materials_Figure S1.pdf
- Supplementary materials_Figure S2.pdf
